# Supplementary material for: A Comprehensive Study of Reactive Oxygen Species Explicit Dosimetry for Pleural Photodynamic Therapy
Source: Antioxidants (Basel). 2024 Nov 22;13(12):1436. doi: 10.3390/antiox13121436 (PMC11672818; doi:10.3390/antiox13121436)
Supplement: Supplementary file 1 [file antioxidants-13-01436-s001.zip]

Archive with 1 entries (1 files):
- antioxidants-3300402-supplementary.pdf
